# Supplementary material for: Lactobacilli Infection Case Reports in the Last Three Years and Safety Implications
Source: Nutrients. 2022 Mar 11;14(6):1178. doi: 10.3390/nu14061178 (PMC8954171; doi:10.3390/nu14061178)
Supplement: Supplementary file 1 [file nutrients-14-01178-s001.zip]

Archive with 1 entries (1 files):
- nutrients-1624733-supplementary.pdf
